# Supplementary material for: Brain Banks Spur New Frontiers in Neuropsychiatric Research and Strategies for Analysis and Validation
Source: Genomics Proteomics Bioinformatics. 2019 Dec 5;17(4):402–14. doi: 10.1016/j.gpb.2019.02.002 (PMC6943778; doi:10.1016/j.gpb.2019.02.002)
Supplement: Supplementary data 1 [file mmc1.xlsx]

## Sheet: Sheet1
	Table S1 Recent publications released by representative Brain projects
	Brain project	Authors	Year	Title	PMID	Summary
	BrainCloud	Carlo C, et al.	2011	Temporal dynamics and genetic control of transcription in the human prefrontal cortex	22031444	The human genome produces a consistent molecular architecture in the prefrontal cortex.
		Shusuke N, et al.	2012	DNA Methylation Signatures in Development and Aging of the Human Prefrontal Cortex	22305529	Promoter DNA methylation in the human prefrontal cortex is a highly dynamic process modified by genetic variance and regulating gene transcription.
	BrainSpan	Michael JH, et al.	2012	An anatomically comprehensive atlas of the adult human brain transcriptome	22996553	The spatial topography of the neocortex is strongly reflected in its molecular topography— the closer two cortical regions, the more similar their transcriptomes.
		Jeremy AM, et al.	2014	Transcriptional landscape of the prenatal human brain	24695229	Many neurodevelopmental disorder and human-evolution-related genes show patterned expression, potentially underlying unique features of human cortical formation.
		Jeremy AM, et al.	2017	Neuropathological and transcriptomic characteristics of the aged brai	29120328	Generated a comprehensive neuropathological, molecular, and transcriptomic characterization of hippocampus and two regions cortex in 107 aged donors (median = 90) from the Adult Changes in Thought (ACT) study as a freely-available resource; confirm established associations between AD pathology and dementia, albeit with increased, presumably aging-related variability; and identify sets of co-expre…
MH103339[Grant Number] OR MH103392[Grant Number] OR MH103346[Grant Number] OR MH103340[Grant Number] OR MH103877[Grant Number] OR MH105898[Grant Number] OR MH102791[Grant Number] OR MH103365[Grant Number] OR MH105472[Grant Number] OR MH105881[Grant Number] OR MH106934[Grant Number] OR MH094714 OR MH110920[Grant Number] OR MH110905[Grant Number] OR MH110921[Grant Number] OR MH110926[Grant Number] …	PsychENCODE	Wang D, et al.	2018	Comprehensive functional genomic resource and integrative model for the human brain.	30545857	Integration the resource of psychENCODE shows that varying cell-type proportions largely account for the cross-population variation in expression (with >88% reconstruction accuracy); embed this network into an interpretable deep-learning model, which improves disease prediction by ~6-fold versus polygenic risk scores and identifies key genes and pathways in psychiatric disorders.
可以搜索出所有要统计的psychENCODE数据库的文献		Suhn KR, et al.	2018	Using 3D epigenomic maps of primary olfactory neuronal cells from living individuals to understand gene regulation	30555922	Using epigenomic datasets from biopsies of 63 living individuals, authors found that epigenetic marks at distal regulatory elements are more variable than marks at proximal regulatory elements. By integrating genotype and metadata, authors identified enhancers that have different levels corresponding to differences in genetic variation, gender, smoking, and schizophrenia. Motif searches revealed …
		Gandal MJ, et al.	2018	Transcriptome-wide isoform-level dysregulation in ASD, schizophrenia, and bipolar disorder	30545856	More than 25% of the transcriptome exhibits differential splicing or expression, with isoform-level changes capturing the largest disease effects and genetic enrichments. Coexpression networks isolate disease-specific neuronal alterations, as well as microglial, astrocyte, and interferon-response modules defining previously unidentified neural-immune mechanisms. Comprehensive genetic and genomic …
		Zhu Y, et al.	2018	Spatiotemporal transcriptomic divergence across human and macaque brain development	30545855	Genes exhibiting heterotopic and heterochronic divergence included those transiently enriched in the prenatal prefrontal cortex or linked to autism spectrum disorder and schizophrenia. Findings shed light on transcriptomic programs underlying the evolution of human brain development and the pathogenesis of neuropsychiatric disorders.
		Li M, et al.	2018	Integrative functional genomic analysis of human brain development and neuropsychiatric risks	30545854	Analysis of gene coexpression modules revealed relationships with epigenomic regulation and neurodevelopmental processes. Genes with genetic associations to brain-based traits and neuropsychiatric disorders (including MEF2C, SATB2, SOX5, TCF4, and TSHZ3) converged in a small number of modules and distinct cell types, revealing insights into neurodevelopment and the genomic basis of neuropsychiatr…
		Amiri A, et al.	2018	Transcriptome and epigenome landscape of human cortical development modeled in organoids	30545853	The organoids from human pluripotent cells model cerebral cortical development on the molecular level before 16 weeks postconception. A pattern with progressive down-regulation was enriched with human-gained enhancers, it importance in early human brain development.
		An JY, et al.	2018	Genome-wide de novo risk score implicates promoter variation in autism spectrum disorder	30545852	The strongest driver of promoter signal emanates from evolutionarily conserved transcription factor binding sites distal to the transcription start site. De novo mutations in promoter regions, characterized by evolutionary and functional signatures, contribute to ASD.
		Rajarajan P, et al.	2018	Neuron-specific signatures in the chromosomal connectome associated with schizophrenia risk	30545851	Cell type-specific chromosomal connectomes composed of schizophrenia risk variants and their distal targets, which altogether show enrichment for genes that regulate neuronal connectivity and chromatin remodeling, and evidence for coordinated transcriptional regulation and proteomic interaction of the participating genes. Developmentally regulated chromosomal conformation changes at schizophrenia…
		Kozlenkov A, et al.	2018	A unique role for DNA (hydroxy)methylation in epigenetic regulation of human inhibitory neurons	30263963	Glutamatergic excitatory neurons, medial ganglionic eminence-derived γ-aminobutyric acid (GABA)ergic inhibitory neurons, and oligodendrocytes. A unique association between hydroxymethylcytosine and gene expression in inhibitory neurons that differed significantly from the pattern in excitatory neurons and oligodendrocytes.
		Toker L, et al.	2018	Transcriptomic Evidence for Alterations in Astrocytes and Parvalbumin Interneurons in Subjects With Bipolar Disorder and Schizophrenia	30177255	In both bipolar disorder and schizophrenia, an increase in the expression profiles of cortical astrocytes and a decrease in the expression profiles of fast-spiking parvalbumin interneurons. No changes in astrocyte expression profiles were observed in subcortical regions. Finding many of the genes previously identified as differentially expressed in schizophrenia are highly correlated with the exp…
		Meng Q, et al.	2018	The DGCR5 long noncoding RNA may regulate expression of several schizophrenia-related genes.	30545965	They investigated long noncoding RNAs (lncRNAs) within 10 SCZ risk-associated CNV deletion regions (CNV-lncRNAs) and examined their potential contribution to SCZ risk. A lncRNA called DGCR5 within the 22q11.2 CNV region, which was identified as a hub gene.
		Chen C, et al.	2018	The transcription factor POU3F2 regulates a gene coexpression network in brain tissue from patients with psychiatric disorders.	30545964	They identified a brain gene expression module that was enriched for rare coding variants in genes associated with schizophrenia and that contained the putative bipolar disorder risk gene POU3F2 The transcription factor POU3F2 may be a key regulator of gene expression in this disease-associated gene coexpression module.
		Gandal MJ, et al.	2018	Shared molecular neuropathology across major psychiatric disorders parallels polygenic overlap.	29439242	This comprehensive systems-level view of the neurobiological architecture of major neuropsychiatric illness demonstrates pathways of molecular convergence and specificity.
		Girdhar K, et al.	2018	Cell-specific histone modification maps in the human frontal lobe link schizophrenia risk to the neuronal epigenome.	30038276	Thousands of significant histone quantitative trait loci were identified in neuronal and neuron-depleted samples. Risk variants for schizophrenia, depressive symptoms and neuroticism were significantly over-represented in neuronal H3K4me3 and H3K27ac landscapes.
	UKBEC	Paola Forabosco, et al.	2013	Insights into TREM2 biology by network analysis of human brain gene expression data	23855984	TREM2 is a hub gene in 5 brain regions,it plays a key role in mediating changes in the microglial cytoskeleton necessary and migration. TREM2-containing module is significantly enriched for genes genetically implicated in Alzheimer's disease, multiple sclerosis, and motor neuron disease.
		Trabzuni D, et al.	2013	Fine-mapping, gene expression and splicing analysis of the disease associated LRRK2 locus.	23967090	Founding a common variant PD association located outside of the LRRK2 protein coding region (rs117762348, A>G, P = 2.56×10(-8), case/control MAF 0.083/0.074, odds ratio 0.86 for the minor allele with 95% confidence interval [0.80-0.91]).
		Ramasamy A, et al.	2013	Resolving the polymorphism-in-probe problem is critical for correct interpretation of expression QTL studies	23435227	They find that the polymorphism-in-probe problem is insufficiently controlled by previous protocols, and illustrate this using some notable false-positive and false-negative examples in MAPT and PRICKLE1 that can be found in many eQTL databases.
		Klebe S, et al.	2013	The Val158Met COMT polymorphism is a modifier of the age at onset in Parkinson's disease with a sexual dimorphism.	23408064	The Val158Met COMT polymorphism is not associated with PD in the Caucasian population but acts as a modifier of the AAO in PD with a sexual dimorphism: the Val allele is associated with a younger AAO in men with idiopathic PD.
		Charlesworth G, et al.	2012	Mutations in ANO3 cause dominant craniocervical dystonia: ion channel implicated in pathogenesis.	23200863	They conclude that mutations in ANO3 are a cause of autosomal-dominant craniocervical dystonia. The locus DYT23 has been reserved as a synonym for this gene.
		Azad K, et al.	2012	Age-associated changes in gene expression in human brain and isolated neurons	23177596	Founding several modules that showed significant associations with chronological age and, several that showed negative associations were enriched for genes encoding components of mitochondria. Results show that there is a distinct and reproducible gene signature for aging in the human brain.
		Guerreiro R, et al.	2012	TREM2 variants in Alzheimer's disease	23150934	Founding significantly more variants in exon 2 of TREM2 in patients with Alzheimer's disease than in controls in the discovery set (P=0.02).22 variant alleles in 1092 patients with Alzheimer's disease and 5 variant alleles in 1107 controls (P<0.001). The most commonly associated variant, rs75932628 (encoding R47H), showed highly significant association with Alzheimer's disease (P<0.001).
		Daniah T, et al.	2012	MAPT expression and splicing is differentially regulated by brain region: relation to genotype and implication for tauopathies	22723018	Genetic risk factors for neurodegenerative diseases at the MAPT locus are likely to operate by changing mRNA splicing in different brain regions, as opposed to the overall expression of the MAPT gene.
		Scharf JM, et al.	2012	Genome-wide association study of Tourette's syndrome	22889924	This article report the first genome-wide association study (GWAS) of TS in 1285 cases and 4964 ancestry-matched controls of European ancestry,lays the groundwork for the eventual identification of common TS susceptibility variants in larger cohorts and helps to provide a more complete understanding of the full genetic architecture of this disorder.
		Stewart SE, et al.	2012	Genome-wide association study of obsessive-compulsive disorder	22889921	In the case-control analysis, the lowest two P-values were located within DLGAP1 (P=2.49 × 10(-6) and P=3.44 × 10(-6)), a member of the neuronal postsynaptic density complex. In the trio analysis, rs6131295, near BTBD3, exceeded the genome-wide significance threshold with a P-value=3.84 × 10(-8).
		Patani R, et al.	2012	Investigating the utility of human embryonic stem cell-derived neurons to model ageing and neurodegenerative disease using whole-genome gene expression and splicing analysis	22681703	They show that hESC-derived neuronal cultures (using a midbrain differentiation protocol as a prototypic example of lineage restriction), while successful in generating physiologically functional neurons, are closer to foetal than adult human brain in terms of molecular maturation. These findings suggest that developmental stage has a more dominant influence on the cellular transcriptome than reg…
		Bis JC, et al.	2012	Common variants at 12q14 and 12q24 are associated with hippocampal volume	22504421	Common variants at 12q14 and 12q24 are associations implicate genes related to apoptosis (HRK), development (WIF1), oxidative stress (MSR3B), ubiquitination (FBXW8) and neuronal migration (ASTN2), enzymes targeted by new diabetes medications (DPP4), indicating new genetic influences on hippocampal size and possibly the risk of cognitive decline and dementia.
		Stein JL, et al.	2012	Identification of common variants associated with human hippocampal and intracranial volumes	22504417	The intergenic variant rs7294919 was associated with hippocampal volume (12q24.22; N = 21,151; P = 6.70 × 10(-16)) and the expression levels of the positional candidate gene TESC in brain tissue. Additionally, rs10784502, located within HMGA2, was associated with intracranial volume (12q14.3; N = 15,782; P = 1.12 × 10(-12)). The suggestive association with total brain volume at rs10494373 within …
		Hernandez DG, et al.	2012	Integration of GWAS SNPs and tissue specific expression profiling reveal discrete eQTLs for human traits in blood and brain	22433082	While many eQTLs associated with human traits are shared between these two tissues, there are also examples where blood and brain differ, either by restricted gene expression patterns in one tissue or because of differences in how genetic variants are associated with transcript levels.
		Renton AE, et al.	2011	A hexanucleotide repeat expansion in C9ORF72 is the cause of chromosome 9p21-linked ALS-FTD	21944779	D90A SOD1 mutation, 87% of familial ALS in Finland is now explained by a simple monogenic cause. The repeat expansion is also present in one-third of familial ALS cases of outbred European descent, making it the most common genetic cause of these fatal neurodegenerative diseases identified to date.
		Trabzuni D	2011	Quality control parameters on a large dataset of regionally dissected human control brains for whole genome expression studies	21848658	Within the parameters of this study post-mortem delay, agonal state and age have little impact on array quality, array data are robust to variable RNA integrity, and brain pH has only a small effect on array performance. QuantiGene gave very similar expression profiles as array data.
		Devine MJ, et al.	2011	Pathogenic LRRK2 Mutations Do Not Alter Gene Expression in Cell Model Systems or Human Brain Tissue	21799870	Any alterations in basal gene expression in fibroblasts or cell lines containing mutations in LRRK2 are likely to be quantitatively small, and LRRK2 is unlikely to play a direct role in modulation of gene expression, although it remains possible that this protein can influence mRNA expression under pathogenic cicumstances.
		International Parkinson's Disease Genomics Consortium (IPDGC)	2011	A two-stage meta-analysis identifies several new loci for Parkinson’s disease	21738488	Using a dataset of post-mortem brain samples assayed for gene expression (n = 399) and methylation (n = 292), we identified methylation and expression changes associated with PD risk variants in PARK16/1q32, GPNMB/7p15, and STX1B/16p11 loci, hence suggesting potential molecular mechanisms and candidate genes at these risk loci.
		International Parkinson Disease Genomics Consortium	2011	Imputation of sequence variants for identification of genetic risks for Parkinson's disease: a meta-analysis of genome-wide association studies	21292315	Identified 11 loci associated with Parkinson's disease that surpassed the threshold for genome-wide significance (p<5×10(-8)). Six were previously identified loci (MAPT, SNCA, HLA-DRB5, BST1, GAK and LRRK2) and five were newly identified loci (ACMSD, STK39, MCCC1/LAMP3, SYT11, and CCDC62/HIP1R).
		Hardy J, et al.	2009	Whole genome expression as a quantitative trait.	19909261	They have embarked on a comprehensive project to determine the effects of common genetic variability on whole genome gene expression.
	BrainSeq	BrainSeq	2015	BrainSeq: Neurogenomics to Drive Novel Target Discovery for Neuropsychiatric Disorders	26687217	BrainSeq involved the analysis of multiple brain regions on largely the same individuals across the human lifespan, from fetal life to old age, in a large sample of control brains and in samples from various psychiatric and neurological disorders.
		Birnbaum R, et al.	2015	Investigating the neuroimmunogenic architecture of schizophrenia	28485405	The immune system intrinsic to the brain in schizophrenia could not be confirmed.
		Jaffe AE, et al.	2018	Developmental And Genetic Regulation Of The Human Cortex Transcriptome In Schizophrenia	30050107	Confirmed 237 genes significantly differentially expressed between schizophrenia patients and controls, which replicated in an independent dataset, implicated synaptic processes, and were strongly regulated in early development.
	ROSMAP	Bennett DA, et al.	2018	Religious Orders Study and Rush Memory and Aging Project	29865057	1) findings on the relation of neurobiology to clinical AD; 2) neurobiologic pathways linking risk factors to clinical AD; 3) non-cognitive AD phenotypes including motor function and decision making; 4) the development of a novel drug discovery platform.
		Mukherjee S, et al.	2018	Genetic data and cognitively defined late-onset Alzheimer's disease subgroups	30514930	Finding 33 novel suggestive loci across the genome with p < 10-5 and an extreme OR compared to controls, of which none had statistical evidence of heterogeneity and 30 had ORs in the same direction across all datasets.
		Zhang X, et al.	2018	A rare missense variant of CASP7 is associated with familial late-onset Alzheimer's disease	30503768	Identified associations in European ancestry with variants in 12 novel loci. A rare CASP7 missense variant (rs116437863; P = 2.44 × 10-10) which improved when combined with results from stage 2 data sets (P = 1.92 × 10-10).
		Sullivan SE	2018	Candidate-based screening via gene modulation in human neurons and astrocytes implicates FERMT2 in Aβ and TAU proteostasis	30371777	FERMT2 reduction had no effect on the Aβ42:40 ratio in corrected neurons and a reduction of phospho-tau, but resulted in an elevation in Aβ42:40 ratio and no reduction in phospho-tau in fAD neurons.
		Boyle PA, et al.	2018	Attributable risk of Alzheimer's dementia attributed to age-related neuropathologies	30421454	Over two-thirds of Alzheimer's dementia cases are attributable to common age-related neuropathologies, other disease and resilience factors are important.
		Raj T, et al.	2018	Integrative transcriptome analyses of the aging brain implicate altered splicing in Alzheimer's disease susceptibility	30297968	The convergence of old and new genes associated with Alzheimer's disease in autophagy-lysosomal-related pathways. The transcriptome of the aging brain provides evidence that dysregulation of mRNA splicing is a feature of Alzheimer's disease and is, in some cases, genetically driven.
		Mahady L, et al.	2018	HDAC2 dysregulation in the nucleus basalis of Meynert during the progression of Alzheimer's disease	30252960	In AD patients, HDAC2 protein levels were dysregulated in the basal forebrain region containing cholinergic neurons of the nbM. HDAC2 nuclear immunoreactivity was reduced in individual cholinergic nbM neurons across disease stages. HDAC2 nuclear reactivity correlated with multiple cognitive domains and with NFT formation.
		Malek-Ahmadi M, et al.	2018	Cognitive composite score association with Alzheimer's disease plaque and tangle pathology	30205840	Decreased cognitive composite scores were significantly associated with increased AD pathology
		Ahmad F, et al.	2018	Isoform-specific hyperactivation of calpain-2 occurs presymptomatically at the synapse in Alzheimer's disease mice and correlates with memory deficits in human subjects	30177812	Isoform-specific hyperactivation of calpain-2, but not calpain-1 occurs at the synapse early in the pathogenesis of AD potentially contributing to the deregulation of synaptic signaling in AD.
		Bis JC, et al.	2018	Whole exome sequencing study identifies novel rare and common Alzheimer's-Associated variants involved in immune response and transcriptional regulation	30108311	Identified novel and predicted functional genetic variants in genes previously associated with AD. Detected associations in three novel genes: IGHG3 (p = 9.8 × 10-7), an immunoglobulin gene whose antibodies interact with β-amyloid, a long non-coding RNA AC099552.4 (p = 1.2 × 10-7), and a zinc-finger protein ZNF655 (gene-based p = 5.0 × 10-6).
		Deming Y, et al.	2018	Sex-specific genetic predictors of Alzheimer's disease biomarkers	29967939	Results suggest a female-specific role for SERPINB1 in amyloidosis and for OSTN and CLDN16 in tau pathology. Sex-specific genetic analyses may improve understanding of AD's genetic architecture.
		Guo C, et al.	2018	Tau Activates Transposable Elements in Alzheimer's Disease	29874575	Transposable elements activation and associated genomic instability in Tau-mediated AD mechanisms.
		Mostafavi S, et al.	2018	A molecular network of the aging human brain provides insights into the pathology and cognitive decline of Alzheimer's disease	29802388	Distinct cortical modules that have a direct effect on the accumulation of AD pathology from those that have a direct effect on cognitive decline, exemplifying a network approach to complex diseases.
		Davies G, et al.	2018	Study of 300,486 individuals identifies 148 independent genetic loci influencing general cognitive function	29844566	Finding 148 genome-wide significant independent loci (P < 5 × 10-8) associated with general cognitive function. Identify novel genetic loci and pathways contributing to the heritability of general cognitive function.
		Oveisgharan S, et al.	2018	APOE ε2ε4 genotype, incident AD and MCI, cognitive decline, and AD pathology in older adults	29752306	APOE ε2ε4 genotype in older adults is associated with risk of MCI, cognitive decline, and a greater burden of AD pathology, especially β-amyloid.
		Smith RG, et al.	2018	Elevated DNA methylation across a 48-kb region spanning the HOXA gene cluster is associated with Alzheimer's disease neuropathology	29550519	Identification elevated DNA methylation associated with neuropathology across a 48-kb region spanning 208 CpG sites within the HOXA gene cluster. A meta-analysis of the top-ranked probe within the HOXA3 gene (cg22962123) highlighted significant hypermethylation across all three cohorts (P = 3.11 × 10-18).
		Wang X, et al.	2018	A Bayesian Framework for Generalized Linear Mixed Modeling Identifies New Candidate Loci for Late-Onset Alzheimer's Disease	29507048	Identification four variants in three loci significantly associated with Alzheimer's disease. Two variants, rs140233081 and rs149372995, lie between PRKAR1B and PDGFA The coded proteins are localized to the glial-vascular unit, and PDGFA transcript levels are associated with Alzheimer's disease-related neuropathology.
		Mahady L, et al.	2018	Frontal Cortex Epigenetic Dysregulation During the Progression of Alzheimer's Disease	29439356	Findings dysregulation of epigenetic proteins contribute to neuronal dysfunction and cognitive decline in the early stage of AD.
		Benedet AL	2018	CYP2C19 variant mitigates Alzheimer disease pathophysiology in vivo and postmortem	29473050	Findings point to an association between CYP2C19 polymorphism and Aβ pathology, suggesting a protective effect of the MA of rs4388808. Despite the several possibilities in which CYP2C19 affects brain Aβ, the biological mechanism by which this genetic variation may act as a protective factor merits further investigation.
		Ng B, et al.	2017	An xQTL map integrates the genetic architecture of the human brain's transcriptome and epigenome	28869584	Using xQTL identify SNPs significantly associated with gene expression, DNA methylation and histone modification levels and identify 18 new schizophrenia and 2 new bipolar susceptibility variants.
		Sims R, et al.	2017	Rare coding variants in PLCG2, ABI3, and TREM2 implicate microglial-mediated innate immunity in Alzheimer's disease	28714976	The microglia-mediated innate immune response contributes directly to the development of Alzheimer's disease.
		Patrick E, et al.	2017	Dissecting the role of non-coding RNAs in the accumulation of amyloid and tau neuropathologies in Alzheimer's disease	28668092	The miRNAs play a modest role in human AD, a small number of miRNAs are responsible for specific alterations in the cortical transcriptome that are associated with AD.
		White CC, et al.	2017	Identification of genes associated with dissociation of cognitive performance and neuropathological burden: Multistep analysis of genetic, epigenetic, and transcriptional data	28441426	Through a multistep analysis of cognitive, neuropathological, genomic, epigenomic, and transcriptomic data, identified ENC1 and UNC5C as genes with convergent genetic, epigenetic, and transcriptomic evidence supporting a potential role in the dissociation of cognition and neuropathology in an aging population.
		Tosto G, et al.	2017	Polygenic risk scores in familial Alzheimer disease	28213371	High GRS increases the risk of familial LOAD and lowers the age at onset, regardless of ethnic group.
		Desikan RS, et al.	2017	Genetic assessment of age-associated Alzheimer disease risk: Development and validation of a polygenic hazard score	28323831	A polygenic hazard score was developed to quantify individual differences in age-specific genetic risk for AD. Within the cohorts studied here, polygenic architecture plays an important role in modifying AD risk beyond APOE.
		Jun GR, et al.	2017	Transethnic genome-wide scan identifies novel Alzheimer's disease loci	28183528	Genome-wide significant (GWS) associations in single-nucleotide polymorphism (SNP)-based tests (P < 5 × 10-8) were identified for SNPs in PFDN1/HBEGF, USP6NL/ECHDC3, and BZRAP1-AS1 and for the interaction of the (apolipoprotein E) APOE ε4 allele with NFIC SNP.
	CMC	Claudia Giambartolomei et al.	2018	A Bayesian framework for multiple trait colocalization from summary association statistics	29579179	They applied moloc to schizophrenia (SCZ) and eQTL/mQTL data derived from human brain tissue and identified 52 candidate genes that influence SCZ through methylation. Our method can be applied to any GWAS and relevant functional data to help prioritize disease associated genes.
		Hauberg ME, et al.	2017	Large-Scale Identification of Common Trait and Disease Variants Affecting Gene Expression	28552197	To mitigate this, they integrated associations of common genetic variants in 57 GWASs with 24 studies of expression quantitative trait loci (eQTLs) from a broad range of tissues by using a Mendelian randomization approach. We discovered a total of 3,484 instances of gene-trait-associated changes in expression at a false-discovery rate < 0.05.
		Marija Kundakovic, et al.	2017	Practical Guidelines for High-Resolution Epigenomic Profiling of Nucleosomal Histones in Postmortem Human Brain Tissue	27113501	They present a ChIP-seq pipeline for epigenome mapping in the neuronal and nonneuronal nuclei from the postmortem brain. This includes a stepwise system of quality controls and user-friendly data presentation platforms.
		Menachem Fromer, et al.	2016	Gene expression elucidates functional impact of polygenic risk for schizophrenia	27668389	Using this resource, ∼20% of schizophrenia loci have variants that could contribute to altered gene expression and liability. In five loci, only a single gene was involved: FURIN, TSNARE1, CNTN4, CLCN3 or SNAP91. Altering expression of FURIN, TSNARE1 or CNTN4 changed neurodevelopment in zebrafish; knockdown of FURIN in human neural progenitor cells yielded abnormal migration. Of 693 genes showing…
	GTEx	Gamazon ER, et al.	2018	Using an atlas of gene regulation across 44 human tissues to inform complex disease- and trait-associated variation	29955180	About 60% of known trait-associated loci are in linkage disequilibrium with a cis-eQTL, over half of which were not found in previous large-scale whole blood studies. Applying polygenic analyses to metabolic, cardiovascular, anthropometric, autoimmune, and neurodegenerative traits, they find that eQTLs are significantly enriched for trait associations in relevant pathogenic tissues and explain a …
		Ferreira PG, et al.	2018	The effects of death and post-mortem cold ischemia on human tissue transcriptomes	29440659	By comparing ante- and post-mortem blood samples, They identify the cascade of transcriptional events triggered by death of the organism. These events do not appear to simply reflect stochastic variation resulting from mRNA degradation, but active and ongoing regulation of transcription. Finally, we develop a model to predict the time since death from the analysis of the transcriptome of a few re…
		Ongen H, et al.	2017	Estimating the causal tissues for complex traits and diseases	29058715	Their approach not only implicates the gene likely mediating individual GWAS signals, but also highlights tissues where the genetic causality for an individual trait is likely manifested.
		Brown AA, et al.	2017	Predicting causal variants affecting expression by using whole-genome sequencing and RNA-seq from multiple human tissues	29058714	They found 65 associations with GWAS traits and provide examples in which genes implicated by expression are functionally validated as being relevant for complex traits.
		Meng How Tan, et al.	2017	Dynamic landscape and regulation of RNA editing in mammals	29022589	They curated an extensive set of ADAR1 and ADAR2 targets and showed that many editing sites display distinct tissue-specific regulation by the ADAR enzymes in vivo. Further analysis of the GTEx data revealed several potential regulators of editing, such as AIMP2, which reduces editing in muscles by enhancing the degradation of the ADAR proteins. Collectively, our work provides insights into the c…
		GTEx Consortium	2017	Genetic effects on gene expression across human tissues	29022597	They find that local genetic variation affects gene expression levels for the majority of genes, and they further identify inter-chromosomal genetic effects for 93 genes and 112 loci. On the basis of the identified genetic effects, we characterize patterns of tissue specificity, compare local and distal effects, and evaluate the functional properties of the genetic effects. We also demonstrate th…
		Taru Tukiainen, et al.	2017	Landscape of X chromosome inactivation across human tissues	29022598	Here they describe a systematic survey of XCI, integrating over 5,500 transcriptomes from 449 individuals spanning 29 tissues from GTEx (v6p release) and 940 single-cell transcriptomes, combined with genomic sequence data. We show that XCI at 683 X-chromosomal genes is generally uniform across human tissues, but identify examples of heterogeneity between tissues, individuals and cells. We show th…
		Xin Li, et al.	2017	The impact of rare variation on gene expression across tissues	29022581	They find that 58% of underexpression and 28% of overexpression outliers have nearby conserved rare variants compared to 8% of non-outliers. Additionally, they developed RIVER (RNA-informed variant effect on regulation), a Bayesian statistical model that incorporates expression data to predict a regulatory effect for rare variants with higher accuracy than models using genomic annotations alone. …
		Saha A, et al.	2017	Co-expression networks reveal the tissue-specific regulation of transcription and splicing	29021288	Their networks provide an improved understanding of the complex relationships of the human transcriptome across tissues.
		Mohammadi P, et al.	2017	Quantifying the regulatory effect size of cis-acting genetic variation using allelic fold change	29021289	They generalize aFC to analyze genes with two eQTLs in GTEx and show that in nearly all cases the two eQTLs act independently in regulating gene expression. In summary, aFC is a solid measure of cis-regulatory effect size that allows quantitative interpretation of cellular regulatory events from population data, and it is a valuable approach for investigating novel aspects of eQTL data sets.
		Yang F, et al.	2017	Identifying cis-mediators for trans-eQTLs across many human tissues using genomic mediation analysis	29021290	Analyses of simulated data and GTEx data demonstrate that the adaptive selection of confounders by GMAC improves the power and precision of mediation analysis. Application of GMAC to GTEx data provides new insights into the observed patterns of cis-hubs and trans-eQTL regulation across tissue types.
		eGTEx Project	2017	Enhancing GTEx by bridging the gaps between genotype, gene expression, and disease	29019975	The Enhancing GTEx (eGTEx) project that extends the GTEx project to combine gene expression with additional intermediate molecular measurements on the same tissues to provide a resource for studying how genetic differences cascade through molecular phenotypes to impact human health.
		Habib N, et al.	2017	Massively parallel single-nucleus RNA-seq with DroNc-seq	28846088	Develop DroNc-seq: massively parallel sNuc-seq with droplet technology. We profile 39,111 nuclei from mouse and human archived brain samples to demonstrate sensitive, efficient, and unbiased classification of cell types, paving the way for systematic charting of cell atlases.
		Chiang C, et al.	2017	The impact of structural variation on human gene expression	28369037	Their results suggest that comprehensive WGS-based SV analyses will increase the power of common- and rare-variant association studies.
		Cummings BB, et al.	2017	Improving genetic diagnosis in Mendelian disease with transcriptome sequencing	28424332	They identify this pathogenic variant in a total of 27 genetically unsolved patients in an external collagen VI-like dystrophy cohort, thus explaining approximately 25% of patients clinically suggestive of having collagen VI dystrophy in whom prior genetic analysis is negative. Overall, this study represents a large systematic application of transcriptome sequencing to rare disease diagnosis and …
		Wheeler HE, et al.	2016	Survey of the Heritability and Sparse Architecture of Gene Expression Traits across Human Tissues	27835642	The prediction models, heritability, and prediction performance R2 for original and decomposed expression phenotypes are made publicly available (https://github.com/hakyimlab/PrediXcan).
		Wang J, et al.	2016	Imputing gene expression in uncollected tissues within and beyond GTEx	27040689	By analyzing data from nine selected tissue types in the GTEx pilot project, they demonstrated that harnessing expression quantitative trait loci (eQTLs) and tissue-tissue expression-level correlations can aid imputation of transcriptome data from uncollected GTEx tissues. More importantly, we showed that by using GTEx data as a reference, one can impute expression levels in inaccessible tissues …
		Carithers LJ, et al.	2015	A Novel Approach to High-Quality Postmortem Tissue Procurement: The GTEx Project	26484571	The paper describes how a successful infrastructure for biospecimen procurement was developed and implemented by multiple research partners to support the prospective collection, annotation, and distribution of blood, tissues, and cell lines for the GTEx project.
		Gamazon ER, et al.	2015	A gene-based association method for mapping traits using reference transcriptome data	26258848	This paper presents a gene-based association method called PrediXcan that directly tests the molecular mechanisms through which genetic variation affects phenotype.
		Pirinen M, et al.	2015	Assessing allele-specific expression across multiple tissues from RNA-seq read data	25819081	The paper presents a statistical method to compare different patterns of allele specific expression across tissues and to classify genetic variants according to their impact on the tissue-wide expression profile. The study adopts a Bayesian model comparison framework to allow a simultaneous comparison between several cross-tissue models for the observed data.
		The GTEx Consortium.	2015	The Genotype-Tissue Expression (GTEx) pilot analysis: Multitissue gene regulation in humans	25954001	The paper presents an analysis of RNA seq data from 1641 samples across 43 tissues and 175 individuals to provide an understanding of the cellular and biological consequences of genetic variation and the heterogeneity of its effects across diverse human tissues. The paper catalogs thousands of tissue-specific and shared regulatory eQTL variants, describes complex cross-tissue and individual netwo…
		Melé M, et al.	2015	The human transcriptome across tissues and individuals	25954002	The paper used RNA sequence data generated by the GTEx project to investigate the patterns of transcriptome variation across individuals and tissues. Gene expression varied much more across tissues than individuals, but genes exhibiting relatively high inter-individual variation in expression include candidates for diseases associated with sex, ethnicity, and age
		Rivas MA, et al.	2015	Effect of predicted protein-truncating genetic variants on the human transcriptome	25954003	This study examines the impact of variants, that have a high probability of causing proteins to be missing or incomplete (Protein-truncating variants), on gene expression levels. Tissue-specific and positional effects on nonsense-mediated transcript decay were quantified and the paper presents an improved predictive model for this decay. The results illustrate the value of transcriptome data in t…
		Baran Y, et al.	2015	The landscape of genomic imprinting across diverse adult human tissues	25953952	This study uses allele-specific expression in the GTEx pilot data to detect parental expression by genomic imprinting and characterize the imprinting map across a diverse set of human tissues.
		Pierson E, et al.	2015	Sharing and specificity of co-expression networks across 35 human tissues	25970446	Co-expression networks provide insight into gene function, and are widely used in interpreting disease-associated genes and loci. This paper presents tissue-specific co-expression networks learned using expression data for 35 human tissues from the GTEx project, enabling a refined understanding of tissue-specificity of gene function and regulation. The study describes a novel method for jointly l…
		The GTEx Consortium.	2013	The Genotype-Tissue Expression (GTEx) project	23715323	The Genotype-Tissue Expression (GTEx) project, which will establish a resource database and associated tissue bank for the scientific community to study the relationship between genetic variation and gene expression in human tissues.
		DeLuca DS, et al.	2012	RNA-SeQC: RNA-seq metrics for quality control and process optimization	22539670	RNA-SeQC provides quality control measures critical to experiment design, process optimization and downstream computational analysis.
